# Supplementary material for: Rational Design of Lipase ROL to Increase Its Thermostability for Production of Structured Tags
Source: Int J Mol Sci. 2022 Aug 23;23(17):9515. doi: 10.3390/ijms23179515 (PMC9455606; doi:10.3390/ijms23179515)
Supplement: Supplementary file 1 [file ijms-23-09515-s001.zip]

Archive with 1 entries (1 files):
- ijms-1865493-supplementary.pdf
